# Supplementary material for: Biogeography of Human Infectious Diseases: A Global Historical Analysis
Source: PLoS One. 2014 Oct 1;9(10):e106752. doi: 10.1371/journal.pone.0106752 (PMC4182673; doi:10.1371/journal.pone.0106752)
Supplement: Datafile S2 — New Pathogen Codes for the Standard Cross-Cultural Sample: Data. (CSV) [file pone.0106752.s002.csv]

1	2	1	2	4	1	1	1	1	13	-0.41	-0.42	4
2	2	1	3	1	1	4	1	1	14	-0.22	-0.4	3
3	3	1	4	2	1	1	1	4	17	0.24	0.1	5
4	2	1	4	1	2	4	1	3	18	0.38	0.46	7
5	2	3	4	1	2	1	1	4	18	0.21	0.31	7
6	4	4	4	3	3	1	1	1	21	0.52	0.69	7
7	3	4	4	1	2	1	1	3	19	0.42	0.12	5
8	3	4	4	2	2	1	1	4	21	0.61	0.64	8
9	3	4	4	1	2	4	2	4	24	0.9	0.86	9
10	3	4	4	1	2	1	1	3	19	0.24	0.09	6
11	3	4	4	1	2	4	3	3	24	0.99	1.06	9
12	4	4	4	2	4	4	1	3	26	1.31	1.18	9
13	4	4	4	1	2	3	1	3	22	0.7	0.83	8
14	4	4	4	3	2	1	1	1	20	0.37	0.45	7
15	3	4	4	4	4	1	2	2	24	0.93	1.01	9
16	4	4	4	4	4	1	1	2	24	0.94	0.89	8
17	4	4	4	4	2	1	1	2	22	0.56	0.72	8
18	4	4	4	4	3	1	1	4	25	1.06	0.99	8
19	4	4	4	4	3	1	2	3	25	0.98	0.93	9
20	3	4	4	4	2	1	2	3	23	0.72	0.6	9
21	3	3	4	3	3	4	2	4	26	1.32	1.32	10
22	3	4	4	3	2	1	4	4	25	0.91	1	9
23	3	4	4	3	4	1	2	4	25	1.01	1.08	9
24	2	3	4	1	1	1	4	3	19	0.17	0.41	7
25	3	3	4	1	1	1	2	1	16	-0.09	-0.06	5
26	3	4	4	3	4	1	2	3	24	0.92	0.89	9
27	3	4	4	3	2	1	4	4	25	0.91	1	9
28	4	4	4	1	3	1	1	4	22	0.68	0.81	7
29	3	3	4	1	1	1	3	3	19	0.47	0.51	7
30	3	3	4	4	1	1	3	4	23	0.57	0.6	8
31	3	4	4	4	1	1	4	3	24	0.77	0.53	7
32	4	3	3	4	1	1	4	2	22	0.59	0.49	8
33	3	3	2	4	1	1	4	2	20	0.37	0.57	8
34	3	4	4	1	2	1	3	3	21	0.53	0.43	7
35	3	3	2	4	1	1	4	2	20	0.37	0.08	6
36	3	3	3	3	1	1	2	2	18	0.09	0.1	8
37	4	3	3	4	1	1	3	2	21	0.49	0.66	8
38	4	3	3	4	1	1	3	3	22	0.59	0.49	8
39	4	1	3	4	1	3	1	4	21	0.43	0.36	6
40	2	2	1	1	1	1	1	1	10	-0.71	-0.79	2
41	1	1	1	1	1	1	1	1	8	-0.92	-0.47	2
42	3	2	3	4	1	4	3	2	22	0.57	0.35	8
43	4	1	3	4	1	3	3	4	23	0.63	0.77	8
44	4	3	3	4	1	1	4	1	21	0.6	0.51	7
45	3	3	4	4	1	2	3	4	24	0.7	0.7	9
46	3	3	3	4	1	1	3	1	19	0.2	0.17	6
47	3	1	2	4	1	1	2	1	15	-0.2	-0.02	6
48	3	3	4	4	1	1	4	1	21	0.4	0.21	6
49	2	3	3	4	1	1	4	1	19	0.47	0.39	6
50	2	1	2	3	1	1	1	1	12	-0.51	-0.51	4
51	1	1	1	4	1	1	1	1	11	-0.63	-0.49	2
52	1	1	1	3	1	1	1	1	10	-0.72	-0.8	1
53	1	1	1	3	1	1	1	1	10	-0.72	-0.8	1
54	1	1	2	4	1	1	1	1	12	-0.52	-0.52	3
55	2	1	4	4	1	1	1	1	15	-0.21	-0.16	4
56	3	1	3	4	1	1	3	1	17	0.09	0.1	6
57	2	1	3	4	1	2	3	2	18	0.1	0.22	8
58	3	2	4	4	1	1	3	1	19	0.3	0.26	7
59	2	1	4	3	1	2	3	1	17	0.21	0.19	7
60	4	4	4	3	1	4	2	1	23	0.7	0.83	8
61	4	4	4	3	1	4	3	1	24	0.8	0.91	8
62	4	4	4	4	1	2	4	1	24	0.74	0.75	8
63	2	4	4	3	1	4	4	1	23	0.67	0.81	8
64	2	1	4	3	1	2	3	1	17	0.01	-0.08	6
65	2	1	3	3	1	1	2	1	14	-0.31	-0.21	5
66	1	1	1	3	1	1	1	1	10	-0.72	-0.8	1
67	3	4	4	3	1	2	1	3	21	0.42	0.48	8
68	4	3	4	3	1	3	4	1	23	0.67	0.57	7
69	4	4	4	4	1	2	4	1	24	0.74	0.86	8
70	4	4	4	2	1	2	1	1	19	0.25	0.47	7
71	4	4	4	2	1	2	1	1	19	0.25	0.47	7
72	4	1	4	3	1	3	1	1	18	0.17	0.18	5
73	4	4	4	3	1	3	3	3	25	0.85	0.82	9
74	4	3	4	3	1	3	1	1	20	0.38	0.44	7
75	4	3	4	3	1	3	2	1	21	0.47	0.52	8
76	4	3	4	3	1	3	2	1	21	0.47	0.53	8
77	4	3	4	3	1	1	1	1	18	0.12	0.24	6
78	1	2	4	1	1	1	1	1	12	-0.51	-0.63	2
79	1	2	4	1	1	1	1	1	12	-0.51	-0.4	3
80	4	4	3	1	1	1	3	1	18	0.22	0.2	6
81	3	3	4	4	1	4	1	4	24	0.76	0.87	8
82	4	3	4	3	1	1	1	1	18	0.12	0.12	6
83	4	4	4	3	1	4	1	1	22	0.61	0.62	7
84	4	3	4	3	1	4	1	1	21	0.5	0.43	7
85	3	4	4	1	1	3	1	1	18	0.17	-0.08	4
86	2	3	4	1	1	1	1	1	14	-0.3	-0.46	3
87	4	2	4	1	1	4	1	3	20	0.38	0.45	7
88	3	3	4	1	1	1	1	1	15	-0.18	-0.12	5
89	4	4	4	1	1	1	1	1	17	0.03	0.29	5
90	2	2	3	1	1	1	1	1	12	-0.5	-0.25	5
91	1	1	1	1	1	1	1	1	8	-0.92	-0.73	1
92	3	3	4	1	1	1	1	1	15	-0.18	0.01	5
93	3	2	4	1	1	1	1	1	14	-0.29	-0.45	3
94	3	3	4	1	1	1	1	1	15	-0.18	-0.37	3
95	3	2	4	1	1	1	1	1	14	-0.29	-0.45	3
96	2	2	4	1	1	1	1	1	13	-0.4	-0.28	4
97	3	3	4	1	1	1	1	1	15	-0.18	0.01	5
98	2	2	4	1	1	1	1	1	13	-0.4	-0.54	3
99	4	2	4	1	1	1	1	1	15	-0.18	0.13	5
100	2	3	4	1	1	1	1	1	14	-0.3	-0.46	3
101	4	3	3	1	1	1	1	1	15	-0.18	0.13	5
102	4	3	1	1	1	1	1	1	13	-0.38	-0.15	4
103	4	3	1	1	1	3	1	1	15	-0.13	0.17	5
104	1	1	1	1	1	1	1	1	8	-0.92	-0.96	0
105	2	3	1	1	1	1	1	1	11	-0.6	-0.57	3
106	2	3	1	1	1	1	1	1	11	-0.6	-0.33	4
107	4	3	1	1	1	1	1	1	13	-0.38	-0.17	4
108	4	2	1	1	1	1	1	1	12	-0.48	-0.36	4
109	4	2	1	1	1	1	1	1	12	-0.48	-0.25	4
110	4	2	1	1	1	2	1	1	13	-0.36	-0.26	5
111	4	2	1	1	1	2	1	1	13	-0.36	-0.38	4
112	4	2	4	3	1	1	1	1	17	0.02	0.04	6
113	4	2	4	1	1	4	1	4	21	0.47	0.52	7
114	4	4	4	4	1	2	4	4	27	1.01	0.83	9
115	1	1	3	4	1	2	1	1	14	-0.29	-0.33	4
116	2	4	2	4	1	3	1	2	19	0.24	0.22	8
117	4	3	3	3	1	2	1	3	20	0.33	0.4	8
118	2	1	2	3	1	2	1	1	13	-0.38	-0.4	5
119	1	1	2	1	1	1	1	1	9	-0.82	-0.74	2
120	1	1	1	3	1	1	1	1	10	-0.72	-0.8	1
121	1	1	1	3	1	1	1	1	10	-0.72	-0.67	2
122	1	1	1	1	1	1	1	1	8	-0.92	-0.96	0
123	1	1	1	1	1	1	1	1	8	-0.92	-0.96	0
124	1	1	1	1	1	1	1	1	8	-0.92	-0.96	0
125	1	1	1	1	1	1	1	1	8	-0.92	-0.96	0
126	1	1	1	1	1	1	1	1	8	-0.92	-0.96	0
127	1	1	1	1	1	1	1	1	8	-0.92	-0.96	0
128	1	1	1	1	1	1	1	1	8	-0.92	-0.96	0
129	1	1	1	1	1	1	1	1	8	-0.92	-0.96	0
130	1	1	1	1	1	1	1	1	8	-0.92	-0.96	0
131	1	1	1	1	1	1	1	1	8	-0.92	-0.96	0
132	1	1	1	1	1	1	1	1	8	-0.92	-0.96	0
133	1	1	2	1	1	1	1	1	9	-0.82	-0.87	1
134	1	1	1	1	1	1	1	1	8	-0.92	-0.96	0
135	1	1	2	3	1	1	1	1	11	-0.62	-0.72	2
136	2	1	1	3	2	1	1	1	12	-0.47	-0.59	3
137	1	1	1	1	1	1	1	1	8	-0.92	-0.96	0
138	1	1	1	1	1	1	1	1	8	-0.92	-0.84	1
139	1	1	1	1	1	1	1	1	8	-0.92	-0.96	0
140	1	1	1	1	1	1	1	1	8	-0.92	-0.96	0
141	1	1	1	1	1	1	1	1	8	-0.92	-0.96	0
142	1	1	2	1	1	1	1	1	9	-0.82	-0.87	1
143	1	1	2	1	1	1	1	1	9	-0.82	-0.87	1
144	1	1	1	1	1	1	1	1	8	-0.92	-0.96	0
145	4	1	3	3	1	1	1	1	15	-0.18	-0.14	4
146	4	1	3	3	1	1	1	1	15	-0.18	-0.37	3
147	2	1	2	3	1	1	1	1	12	-0.51	-0.63	3
148	1	1	2	3	2	1	1	1	12	-0.47	-0.47	4
149	1	1	2	1	2	1	1	1	10	-0.67	-0.76	2
150	1	1	1	1	1	1	1	1	8	-0.92	-0.96	0
151	2	1	2	3	2	1	1	1	13	-0.36	-0.38	5
152	4	1	3	4	2	1	1	1	17	0.06	0.07	6
153	3	3	3	4	2	1	1	1	18	0.15	0.03	6
154	4	3	3	4	2	1	2	1	20	0.36	0.31	8
155	3	3	4	4	3	1	2	1	21	0.5	0.43	8
156	2	1	4	1	1	1	2	1	13	-0.4	-0.3	5
157	3	1	4	1	4	1	3	1	18	0.25	0.34	6
158	4	3	4	1	4	1	3	1	21	0.56	0.47	7
159	3	2	4	1	1	1	1	2	15	-0.2	-0.25	5
160	4	3	3	3	1	1	1	2	18	0.11	0.11	7
161	3	4	3	1	1	1	1	2	16	-0.1	0.06	6
162	4	3	4	1	4	2	1	2	21	0.58	0.49	8
163	2	4	4	1	1	1	2	2	17	-0.01	-0.23	5
164	3	3	4	1	4	2	3	2	22	0.67	0.8	9
165	3	4	4	1	1	1	3	2	19	0.2	-0.06	5
166	3	2	4	1	1	1	2	2	16	-0.01	-0.11	6
167	3	4	3	3	1	1	2	1	18	0.2	-0.06	5
168	3	1	4	4	3	4	3	2	24	0.96	0.78	8
169	3	1	3	4	3	4	3	2	23	0.85	0.82	9
170	2	1	1	4	1	1	3	1	14	-0.32	-0.36	4
171	2	1	3	4	1	1	3	1	16	-0.12	-0.18	5
172	2	1	3	4	2	1	3	1	17	0.03	0.05	7
173	2	1	3	3	2	3	2	1	17	0.19	0.29	8
174	2	1	3	1	1	3	2	1	14	-0.16	-0.35	4
175	2	1	3	1	1	1	2	2	13	-0.32	-0.48	4
176	3	2	3	1	1	1	2	2	15	-0.11	-0.18	6
177	3	1	3	3	4	1	4	3	22	0.61	0.4	7
178	2	1	3	3	4	1	4	4	22	0.78	0.65	8
179	2	1	3	1	1	1	2	2	13	-0.32	0.01	6
180	3	3	3	3	2	2	2	2	20	0.37	0.33	9
181	2	1	3	3	1	1	4	1	16	-0.02	-0.11	5
182	2	1	3	1	1	3	4	1	16	0.04	-0.06	5
183	3	1	2	1	4	3	3	1	18	0.29	0.14	6
184	2	1	1	3	2	1	1	1	12	-0.47	-0.59	3
185	1	1	1	1	1	1	1	1	8	-0.92	-0.96	0
186	1	1	1	1	1	1	1	1	8	-0.92	-0.96	0
